# Supplementary material for: Double-Stapled Peptide Scan Yields Potent Fusion Inhibitors of Respiratory Syncytial Virus
Source: J Med Chem. 2026 May 27;69(11):12910–24. doi: 10.1021/acs.jmedchem.5c02932 (PMC13266986; doi:10.1021/acs.jmedchem.5c02932)
Supplement: Supplementary file 2 [file jm5c02932_si_002.csv]

Compound	SMILES	EC50 (?M)
4	[H][C@](CCC(O)=O)(C(N[C@@](CCCCN)(C(N[C@@]([C@](CC)(C)[H])(C(N[C@@](CC(N)=O)(C(N[C@@](CCC(N)=O)(C(N[C@@](CO)(C(N[C@@](CC(C)C)(C(N[C@@](C)(C(N[C@@](Cc1ccccc1)(C(N[C@@]([C@](CC)(C)[H])(C(N[C@@](CCCNC(N)=N)(C(N[C@@](CCCCN)(C(N[C@@](CO)(C(N[C@@](CC(O)=O)(C(N[C@@](CCC(O)=O)(C(N[C@@](CC(C)C)(C(N[C@@](CC(C)C)(C(N[C@@](CC2=CN=CN2)(C(N[C@@](CC(N)=O)(C(N[C@@](C(C)C)(C(N)=O)[H])=O)[H])=O)[H])=O)[H])=O)[H])=…	> 50
4bb	[H][C@](CCC(O)=O)(C(N[C@@](CCCCN)(C(N[C@@]([C@](CC)(C)[H])(C(N[C@@](CCC/C=C\CCC[C@@](C)(C(N[C@@](Cc1ccccc1)(C(N[C@@]([C@](CC)(C)[H])(C(N[C@@](CCC/C=C\CCC[C@@](C)(C(N[C@@](CC(C)C)(C(N[C@@](CC(C)C)(C(N[C@@](CC2=CN=CN2)(C(N[C@@](CC(N)=O)(C(N[C@@](C(C)C)(C(N)=O)[H])=O)[H])=O)[H])=O)[H])=O)[H])=O)NC3=O)(C(N[C@@](CCCCN)(C(N[C@@](CO)(C(N[C@@](CC(O)=O)3[H])=O)[H])=O)[H])=O)C)=O)[H])=O)[H])=O)NC4=O)(C(N[C…	0.74¡À0.27
4/4a	C[C@](C(N[C@@](C(N[C@@](C(N[C@@]1([H])CC(N)=O)=O)([H])[C@](C)([H])CC)=O)([H])CCCCN)=O)(NC(C)=O)CCC/C=C\CCC[C@@](C(N[C@@](C(N[C@@](C(N[C@@](C(N[C@@](C(N[C@@](C(N[C@@](C(N[C@@](C(N[C@@](C(N[C@@](C(N[C@@](C(N[C@@](C(N[C@@](C(N[C@@]2([H])CC3=CN=CN3)=O)([H])CC(C)C)=O)([H])CC(C)C)=O)(C)CCC/C=C\CCC[C@@](C(N[C@@](C(N)=O)([H])C(C)C)=O)(NC2=O)C)=O)([H])CC(O)=O)=O)([H])CO)=O)([H])CCCCN)=O)([H])CCCNC(N)=N)=O…	33
4/4b	[H][C@](CCC(O)=O)(C(N[C@@](CCCCN)(C(N[C@@]([C@](CC)(C)[H])(C(N[C@@](CC(N)=O)(C(N[C@@](CCC(N)=O)(C(N[C@@](CO)(C(N[C@@](CC(C)C)(C(N[C@@](CCC/C=C\CCC[C@@](C)(C(N[C@@](CO)(C(N[C@@](CCC/C=C\CCC[C@@](C)(C(N[C@@](CC(N)=O)(C(N[C@@](C(C)C)(C(N)=O)[H])=O)[H])=O)NC1=O)(C(N[C@@](CCC(O)=O)(C(N[C@@](CC(C)C)(C(N[C@@](CC(C)C)1[H])=O)[H])=O)[H])=O)C)=O)[H])=O)NC2=O)(C(N[C@@](Cc3ccccc3)(C(N[C@@]([C@](CC)(C)[H])(C(…	186.69
4/4c	[H][C@](CCC(O)=O)(C(N[C@@](CCCCN)(C(N[C@@]([C@](CC)(C)[H])(C(N[C@@](CC(N)=O)(C(N[C@@](CCC(N)=O)(C(N[C@@](CO)(C(N[C@@](CCC/C=C\CCC[C@@](C)(C(N[C@@](CCCCN)(C(N[C@@](CO)(C(N[C@@](CCC/C=C\CCC[C@@](C)(C(N[C@@](CC(N)=O)(C(N[C@@](C(C)C)(C(N)=O)[H])=O)[H])=O)NC1=O)(C(N[C@@](CCC(O)=O)(C(N[C@@](CC(C)C)(C(N[C@@](CC(C)C)1[H])=O)[H])=O)[H])=O)C)=O)[H])=O)[H])=O)NC2=O)(C(N[C@@](C)(C(N[C@@](Cc3ccccc3)(C(N[C@@](…	6.52
4/4d	[H][C@](CCC(O)=O)(C(N[C@@](CCCCN)(C(N[C@@]([C@](CC)(C)[H])(C(N[C@@](CCC/C=C\CCC[C@@](C)(C(N[C@@](Cc1ccccc1)(C(N[C@@]([C@](CC)(C)[H])(C(N[C@@](CCCNC(N)=N)(C(N[C@@](CCCCN)(C(N[C@@](CO)(C(N[C@@](CCC/C=C\CCC[C@@](C)(C(N[C@@](CC(N)=O)(C(N[C@@](C(C)C)(C(N)=O)[H])=O)[H])=O)NC2=O)(C(N[C@@](CCC(O)=O)(C(N[C@@](CC(C)C)(C(N[C@@](CC(C)C)2[H])=O)[H])=O)[H])=O)C)=O)[H])=O)[H])=O)[H])=O)[H])=O)[H])=O)NC3=O)(C(N[…	5.68
4/4e	C[C@](CCC/C=C\CCC[C@@](C)(C(N[C@@](CO)(C(N[C@@](CC(C)C)(C(N[C@@](C)(C(N[C@@](Cc1ccccc1)(C(N[C@@]([C@](CC)(C)[H])(C(N[C@@](CCCNC(N)=N)(C(N[C@@](CCCCN)(C(N[C@@](CO)(C(N[C@@](CCC/C=C\CCC[C@@]([H])(C(N[C@@](CC(N)=O)(C(N[C@@](C(C)C)(C(N)=O)[H])=O)[H])=O)NC2=O)(C(N[C@@](CCC(O)=O)(C(N[C@@](CC(C)C)(C(N[C@@](CC(C)C)2[H])=O)[H])=O)[H])=O)[H])=O)[H])=O)[H])=O)[H])=O)[H])=O)[H])=O)[H])=O)[H])=O)[H])=O)NC3=O)…	6.77
4/4f	[H][C@](CCC(O)=O)(C(N[C@@](CCCCN)(C(N[C@@]([C@](CC)(C)[H])(C(N[C@@](CC(N)=O)(C(N[C@@](CCC/C=C\CCC[C@@](C)(C(N[C@@]([C@](CC)(C)[H])(C(N[C@@](CCCNC(N)=N)(C(N[C@@](CCC/C=C\CCC[C@@](C)(C(N[C@@](CC(C)C)(C(N[C@@](CC1=CN=CN1)(C(N[C@@](CC(N)=O)(C(N[C@@](C(C)C)(C(N)=O)[H])=O)[H])=O)[H])=O)[H])=O)NC2=O)(C(N[C@@](CO)(C(N[C@@](CC(O)=O)(C(N[C@@](CCC(O)=O)2[H])=O)[H])=O)[H])=O)C)=O)[H])=O)[H])=O)NC3=O)(C(N[C@@…	0.95¡À0.66
4/4g	O=C(CC[C@H](NC(C)=O)C(N[C@@H](CCCCN)C(N[C@@H](C(C)CC)C(N[C@](C)(CCC/C=C\CCC[C@@](C)(NC1=O)C(N[C@@H](Cc2ccccc2)C(N[C@@H](C(C)CC)C(N[C@@H](CCCNC(N)=N)C(N[C@](C)(CCC/C=C\CCC[C@@](C)(NC3=O)C(N[C@@H](CC(C)C)C(N[C@@H](Cc4c[nH]cn4)C(N[C@@H](CC(N)=O)C(N[C@@H](C(C)C)C(N)=O)=O)=O)=O)=O)C(N[C@@H](CO)C(N[C@@H](CC(O)=O)C(N[C@H]3CCC(O)=O)=O)=O)=O)=O)=O)=O)=O)C(N[C@@H](CCC(N)=O)C(N[C@@H](CO)C(N[C@H]1CC(C)C)=O)=…	0.12¡À0.14
4/4h	O=C(CC[C@H](NC(C)=O)C(N[C@](C)(CCC/C=C\CCC[C@@](C)(NC1=O)C(N[C@@H](CC(C)C)C(N[C@@H](C)C(N[C@@H](Cc2ccccc2)C(N[C@@H]([C@H](C)CC)C(N[C@@H](CCCNC(N)=N)C(N[C@](C)(CCC/C=C\CCC[C@@](C)(NC3=O)C(N[C@@H](CC(C)C)C(N[C@@H](Cc4c[nH]cn4)C(N[C@@H](CC(N)=O)C(N[C@@H](C(C)C)C(N)=O)=O)=O)=O)=O)C(N[C@@H](CO)C(N[C@@H](CC(O)=O)C(N[C@H]3CCC(O)=O)=O)=O)=O)=O)=O)=O)=O)=O)=O)C(N[C@@H]([C@@H](C)CC)C(N[C@@H](CC(N)=O)C(N[C@…	0.53¡À0.04
4/4i	CC(N[C@@H](CCC/C=C\CCC[C@H](NC1=O)C(N[C@@H](CO)C(N[C@@H](CC(C)C)C(N[C@@H](C)C(N[C@@H](Cc2ccccc2)C(N[C@@H]([C@H](C)CC)C(N[C@@H](CCCNC(N)=N)C(N[C@](C)(CCC/C=C\CCC[C@@](C)(NC3=O)C(N[C@@H](CC(C)C)C(N[C@@H](Cc4c[nH]cn4)C(N[C@@H](CC(N)=O)C(N[C@@H](C(C)C)C(N)=O)=O)=O)=O)=O)C(N[C@@H](CO)C(N[C@@H](CC(O)=O)C(N[C@H]3CCC(O)=O)=O)=O)=O)=O)=O)=O)=O)=O)=O)=O)C(N[C@@H](CCCCN)C(N[C@@H]([C@@H](C)CC)C(N[C@H]1CC(N)=…	0.36¡À0.21
4/4j	CC(N[C@@H](CCC(O)=O)C(N[C@@H](CCCCN)C(N[C@@H](C(C)CC)C(N[C@@H](CC(N)=O)C(N[C@@](C)(CCC/C=C\CCC[C@@](C)(NC1=O)C(N[C@@H](C(C)CC)C(N[C@](C)(CCC/C=C\CCC[C@@](C)(NC2=O)C(N[C@@H](CC(C)C)C(N[C@@H](CC(C)C)C(N[C@@H](Cc3c[nH]cn3)C(N[C@@H](CC(N)=O)C(N[C@@H](C(C)C)C(N)=O)=O)=O)=O)=O)=O)C(N[C@@H](CCCCN)C(N[C@@H](CO)C(N[C@H]2CC(O)=O)=O)=O)=O)=O)=O)C(N[C@@H](CO)C(N[C@@H](CC(C)C)C(N[C@H]1C)=O)=O)=O)=O)=O)=O)=O)=O	34.32
4/4k	CC(N[C@H](C(N[C@](C(N[C@H](C(N[C@H](C(N[C@H]1CCC(N)=O)=O)CC(N)=O)=O)C(C)CC)=O)(C)CCC/C=C\CCC[C@@](C(N[C@H](C(N[C@H](C(N[C@H](C(N[C@H](C(N[C@](C(N[C@H](C(N[C@H](C(N[C@H]2CC(O)=O)=O)CO)=O)CCCCN)=O)(C)CCC/C=C\CCC[C@@](C(N[C@H](C(N[C@H](C(N[C@H](C(N[C@H](C(N[C@H](C(N)=O)C(C)C)=O)CC(N)=O)=O)CC3=CNC=N3)=O)CC(C)C)=O)CC(C)C)=O)(C)NC2=O)=O)C(C)CC)=O)CC4=CC=CC=C4)=O)C)=O)CC(C)C)=O)(C)NC1=O)=O)CCC(O)=O)=O	54.63¡À68.70
4/4l	CC(N[C@@](CCC/C=C\CCC[C@@](C)(C(N[C@H](C(N[C@H](C(N[C@H](C(N[C@H](C(N[C@H](C(N[C@@](CCC/C=C\CCC[C@@](C)(C(N[C@H](C(N[C@H](C(N[C@H](C(N[C@H](C(N[C@H](C(N)=O)C(C)C)=O)CC(N)=O)=O)CC1=CNC=N1)=O)CC(C)C)=O)CC(C)C)=O)NC2=O)(C(N[C@H](C(N[C@H](C(N[C@H]2CC(O)=O)=O)CO)=O)CCCCN)=O)C)=O)C(C)CC)=O)CC3=CC=CC=C3)=O)C)=O)CC(C)C)=O)CO)=O)NC4=O)(C(N[C@H](C(N[C@H](C(N[C@H]4CC(N)=O)=O)C(C)CC)=O)CCCCN)=O)C)=O	2.61¡À2.35
4/4m	CC(N[C@@](CCC/C=C\CCC[C@@](C)(C(N[C@H](C(N[C@H](C(N[C@@](CCC/C=C\CCC[C@@](C)(C(N[C@H](C(N[C@H](C(N[C@H](C(N[C@H](C(N[C@H](C(N[C@H](C(N[C@H](C(N[C@H](C(N)=O)C(C)C)=O)CC(N)=O)=O)CC1=CNC=N1)=O)CC(C)C)=O)CC(C)C)=O)CCC(O)=O)=O)CC(O)=O)=O)CO)=O)NC2=O)(C(N[C@H](C(N[C@H](C(N[C@H]2CCCNC(N)=N)=O)C(C)CC)=O)CC3=CC=CC=C3)=O)C)=O)CC(C)C)=O)CO)=O)NC4=O)(C(N[C@H](C(N[C@H](C(N[C@H]4CC(N)=O)=O)C(C)CC)=O)CCCCN)=O)C…	9.13¡À6.94
4/4n	CC(N[C@@](CCC/C=C\CCC[C@@](C)(C(N[C@H](C(N[C@@](CCC/C=C\CCC[C@@](C)(C(N[C@H](C(N[C@H](C(N[C@H](C(N[C@H](C(N[C@H](C(N[C@H](C(N[C@H](C(N[C@H](C(N[C@H](C(N)=O)C(C)C)=O)CC(N)=O)=O)CC1=CNC=N1)=O)CC(C)C)=O)CC(C)C)=O)CCC(O)=O)=O)CC(O)=O)=O)CO)=O)CCCCN)=O)NC2=O)(C(N[C@H](C(N[C@H](C(N[C@H]2C(C)CC)=O)CC3=CC=CC=C3)=O)C)=O)C)=O)CO)=O)NC4=O)(C(N[C@H](C(N[C@H](C(N[C@H]4CC(N)=O)=O)C(C)CC)=O)CCCCN)=O)C)=O	> 33.00
4ca	CC(N[C@H](C(N[C@@](C)(C(N[C@H](C(N[C@H]1CC(N)=O)=O)C(C)CC)=O)CCC/C=C\CCC[C@@](C)(C(N[C@H](C(N[C@H](C(N[C@@](CCC/C=C\CCC[C@@](C)(C(N[C@H](C(N[C@H](C(N[C@H](C(N[C@H](C(N[C@H](C(N[C@H](C(N[C@H](C(N[C@H](C(N)=O)C(C)C)=O)CC(N)=O)=O)CC2=CNC=N2)=O)CC(C)C)=O)CC(C)C)=O)CCC(O)=O)=O)CC(O)=O)=O)CO)=O)NC3=O)(C(N[C@H](C(N[C@H](C(N[C@H]3CCCNC(N)=N)=O)C(C)CC)=O)CC4=CC=CC=C4)=O)C)=O)CC(C)C)=O)CO)=O)NC1=O)=O)CCC(O…	0.59¡À0.13
3/4a	CC(N[C@H](C(N[C@@](C)(C(N[C@H](C(N[C@H]1CC(N)=O)=O)C(C)CC)=O)CCC/C=C\CCC[C@@](C)(C(N[C@H](C(N[C@H](C(N[C@H](C(N[C@H](C(N[C@H](C(N[C@H](C(N[C@H](C(N[C@H](C(N[C@H](C(N[C@@](CCC/C=C\CCC[C@@](C)(C(N[C@H](C(N)=O)C(C)C)=O)NC2=O)(C(N[C@H](C(N[C@H](C(N[C@H]2CC3=CNC=N3)=O)CC(C)C)=O)CC(C)C)=O)C)=O)CC(O)=O)=O)CO)=O)CCCCN)=O)CCCNC(N)=N)=O)C(C)CC)=O)CC4=CC=CC=C4)=O)C)=O)CC(C)C)=O)CO)=O)NC1=O)=O)CCC(O)=O)=O	8.89
3/4b	CC(N[C@H](C(N[C@H](C(N[C@H](C(N[C@H](C(N[C@H](C(N[C@H](C(N[C@H](C(N[C@H](C(N[C@@](C)(C(N[C@H](C(N[C@H]1CCCNC(N)=N)=O)C(C)CC)=O)CCC/C=C\CCC[C@@](C)(C(N[C@H](C(N[C@@](CCC/C=C\CCC[C@@](C)(C(N[C@H](C(N[C@H](C(N)=O)C(C)C)=O)CC(N)=O)=O)NC2=O)(C(N[C@H](C(N[C@H](C(N[C@H]2CC(C)C)=O)CC(C)C)=O)CCC(O)=O)=O)C)=O)CO)=O)NC1=O)=O)C)=O)CC(C)C)=O)CO)=O)CCC(N)=O)=O)CC(N)=O)=O)C(C)CC)=O)CCCCN)=O)CCC(O)=O)=O	4.94
3/4c	CC(N[C@H](C(N[C@H](C(N[C@H](C(N[C@H](C(N[C@H](C(N[C@H](C(N[C@H](C(N[C@@](C)(C(N[C@H](C(N[C@H]1C(C)CC)=O)CC2=CC=CC=C2)=O)CCC/C=C\CCC[C@@](C)(C(N[C@H](C(N[C@H](C(N[C@@](CCC/C=C\CCC[C@@](C)(C(N[C@H](C(N[C@H](C(N)=O)C(C)C)=O)CC(N)=O)=O)NC3=O)(C(N[C@H](C(N[C@H](C(N[C@H]3CC(C)C)=O)CC(C)C)=O)CCC(O)=O)=O)C)=O)CO)=O)CCCCN)=O)NC1=O)=O)CC(C)C)=O)CO)=O)CCC(N)=O)=O)CC(N)=O)=O)C(C)CC)=O)CCCCN)=O)CCC(O)=O)=O	33.95
3/4d	CC(N[C@H](C(N[C@H](C(N[C@H](C(N[C@H](C(N[C@@](C)(C(N[C@H](C(N[C@H]1CC(C)C)=O)CO)=O)CCC/C=C\CCC[C@@](C)(C(N[C@H](C(N[C@H](C(N[C@H](C(N[C@H](C(N[C@H](C(N[C@@](CCC/C=C\CCC[C@@](C)(C(N[C@H](C(N[C@H](C(N)=O)C(C)C)=O)CC(N)=O)=O)NC2=O)(C(N[C@H](C(N[C@H](C(N[C@H]2CC(C)C)=O)CC(C)C)=O)CCC(O)=O)=O)C)=O)CO)=O)CCCCN)=O)CCCNC(N)=N)=O)C(C)CC)=O)CC3=CC=CC=C3)=O)NC1=O)=O)CC(N)=O)=O)C(C)CC)=O)CCCCN)=O)CCC(O)=O)=O	17.15
3/4e	CC(N[C@H](C(N[C@H](C(N[C@H](C(N[C@@](C)(C(N[C@H](C(N[C@H]1CO)=O)CCC(N)=O)=O)CCC/C=C\CCC[C@@](C)(C(N[C@H](C(N[C@H](C(N[C@H](C(N[C@H](C(N[C@H](C(N[C@H](C(N[C@@](CCC/C=C\CCC[C@@](C)(C(N[C@H](C(N[C@H](C(N)=O)C(C)C)=O)CC(N)=O)=O)NC2=O)(C(N[C@H](C(N[C@H](C(N[C@H]2CC(C)C)=O)CC(C)C)=O)CCC(O)=O)=O)C)=O)CO)=O)CCCCN)=O)CCCNC(N)=N)=O)C(C)CC)=O)CC3=CC=CC=C3)=O)C)=O)NC1=O)=O)C(C)CC)=O)CCCCN)=O)CCC(O)=O)=O	5.87¡À0.01
3/4f	CC(N[C@H](C(N[C@@](C)(C(N[C@H](C(N[C@H]1CC(N)=O)=O)C(C)CC)=O)CCC/C=C\CCC[C@@](C)(C(N[C@H](C(N[C@H](C(N[C@H](C(N[C@H](C(N[C@H](C(N[C@H](C(N[C@H](C(N[C@H](C(N[C@@](CCC/C=C\CCC[C@@](C)(C(N[C@H](C(N[C@H](C(N)=O)C(C)C)=O)CC(N)=O)=O)NC2=O)(C(N[C@H](C(N[C@H](C(N[C@H]2CC(C)C)=O)CC(C)C)=O)CCC(O)=O)=O)C)=O)CO)=O)CCCCN)=O)CCCNC(N)=N)=O)C(C)CC)=O)CC3=CC=CC=C3)=O)C)=O)CC(C)C)=O)CO)=O)NC1=O)=O)CCC(O)=O)=O	73.42
3/4g	CC(N[C@H](C(N[C@H](C(N[C@H](C(N[C@H](C(N[C@@](C)(C(N[C@H](C(N[C@H]1CC(C)C)=O)CO)=O)CCC/C=C\CCC[C@@](C)(C(N[C@H](C(N[C@H](C(N[C@H](C(N[C@@](CCC/C=C\CCC[C@@](C)(C(N[C@H](C(N[C@H](C(N[C@H](C(N[C@H](C(N)=O)C(C)C)=O)CC(N)=O)=O)CC2=CNC=N2)=O)CC(C)C)=O)NC3=O)(C(N[C@H](C(N[C@H](C(N[C@H]3CCC(O)=O)=O)CC(O)=O)=O)CO)=O)C)=O)CCCNC(N)=N)=O)C(C)CC)=O)CC4=CC=CC=C4)=O)NC1=O)=O)CC(N)=O)=O)C(C)CC)=O)CCCCN)=O)CCC(O)…	19.69
3/4h	CC(N[C@H](C(N[C@H](C(N[C@H](C(N[C@@](C)(C(N[C@H](C(N[C@H]1CO)=O)CCC(N)=O)=O)CCC/C=C\CCC[C@@](C)(C(N[C@H](C(N[C@H](C(N[C@H](C(N[C@H](C(N[C@@](CCC/C=C\CCC[C@@](C)(C(N[C@H](C(N[C@H](C(N[C@H](C(N[C@H](C(N)=O)C(C)C)=O)CC(N)=O)=O)CC2=CNC=N2)=O)CC(C)C)=O)NC3=O)(C(N[C@H](C(N[C@H](C(N[C@H]3CCC(O)=O)=O)CC(O)=O)=O)CO)=O)C)=O)CCCNC(N)=N)=O)C(C)CC)=O)CC4=CC=CC=C4)=O)C)=O)NC1=O)=O)C(C)CC)=O)CCCCN)=O)CCC(O)=O)=O	4.48
3/4i	CC(N[C@H](C(N[C@@](C)(C(N[C@H](C(N[C@H]1CC(N)=O)=O)C(C)CC)=O)CCC/C=C\CCC[C@@](C)(C(N[C@H](C(N[C@H](C(N[C@H](C(N[C@H](C(N[C@H](C(N[C@H](C(N[C@@](CCC/C=C\CCC[C@@](C)(C(N[C@H](C(N[C@H](C(N[C@H](C(N[C@H](C(N)=O)C(C)C)=O)CC(N)=O)=O)CC2=CNC=N2)=O)CC(C)C)=O)NC3=O)(C(N[C@H](C(N[C@H](C(N[C@H]3CCC(O)=O)=O)CC(O)=O)=O)CO)=O)C)=O)CCCNC(N)=N)=O)C(C)CC)=O)CC4=CC=CC=C4)=O)C)=O)CC(C)C)=O)CO)=O)NC1=O)=O)CCC(O)=O)=O	0.083¡À0.078
3/4j	CC(N[C@@](C)(C(N[C@H](C(N[C@H]1C(C)CC)=O)CCCCN)=O)CCC/C=C\CCC[C@@](C)(C(N[C@H](C(N[C@H](C(N[C@H](C(N[C@H](C(N[C@H](C(N[C@H](C(N[C@H](C(N[C@@](CCC/C=C\CCC[C@@](C)(C(N[C@H](C(N[C@H](C(N[C@H](C(N[C@H](C(N)=O)C(C)C)=O)CC(N)=O)=O)CC2=CNC=N2)=O)CC(C)C)=O)NC3=O)(C(N[C@H](C(N[C@H](C(N[C@H]3CCC(O)=O)=O)CC(O)=O)=O)CO)=O)C)=O)CCCNC(N)=N)=O)C(C)CC)=O)CC4=CC=CC=C4)=O)C)=O)CC(C)C)=O)CO)=O)CCC(N)=O)=O)NC1=O)=O	> 33.00
3/4k	CC(N[C@H](C(N[C@H](C(N[C@H](C(N[C@H](C(N[C@@](C)(C(N[C@H](C(N[C@H]1CC(C)C)=O)CO)=O)CCC/C=C\CCC[C@@](C)(C(N[C@H](C(N[C@H](C(N[C@@](CCC/C=C\CCC[C@@](C)(C(N[C@H](C(N[C@H](C(N[C@H](C(N[C@H](C(N[C@H](C(N)=O)C(C)C)=O)CC(N)=O)=O)CC2=CNC=N2)=O)CC(C)C)=O)CC(C)C)=O)NC3=O)(C(N[C@H](C(N[C@H](C(N[C@H]3CC(O)=O)=O)CO)=O)CCCCN)=O)C)=O)C(C)CC)=O)CC4=CC=CC=C4)=O)NC1=O)=O)CC(N)=O)=O)C(C)CC)=O)CCCCN)=O)CCC(O)=O)=O	3.95¡À5.19
3/4l	CC(N[C@H](C(N[C@H](C(N[C@H](C(N[C@@](C)(C(N[C@H](C(N[C@H]1CO)=O)CCC(N)=O)=O)CCC/C=C\CCC[C@@](C)(C(N[C@H](C(N[C@H](C(N[C@H](C(N[C@@](CCC/C=C\CCC[C@@](C)(C(N[C@H](C(N[C@H](C(N[C@H](C(N[C@H](C(N[C@H](C(N)=O)C(C)C)=O)CC(N)=O)=O)CC2=CNC=N2)=O)CC(C)C)=O)CC(C)C)=O)NC3=O)(C(N[C@H](C(N[C@H](C(N[C@H]3CC(O)=O)=O)CO)=O)CCCCN)=O)C)=O)C(C)CC)=O)CC4=CC=CC=C4)=O)C)=O)NC1=O)=O)C(C)CC)=O)CCCCN)=O)CCC(O)=O)=O	10.92¡À5.19
3/4m	CC(N[C@H](C(N[C@@](C)(C(N[C@H](C(N[C@H]1CC(N)=O)=O)C(C)CC)=O)CCC/C=C\CCC[C@@](C)(C(N[C@H](C(N[C@H](C(N[C@H](C(N[C@H](C(N[C@H](C(N[C@@](CCC/C=C\CCC[C@@](C)(C(N[C@H](C(N[C@H](C(N[C@H](C(N[C@H](C(N[C@H](C(N)=O)C(C)C)=O)CC(N)=O)=O)CC2=CNC=N2)=O)CC(C)C)=O)CC(C)C)=O)NC3=O)(C(N[C@H](C(N[C@H](C(N[C@H]3CC(O)=O)=O)CO)=O)CCCCN)=O)C)=O)C(C)CC)=O)CC4=CC=CC=C4)=O)C)=O)CC(C)C)=O)CO)=O)NC1=O)=O)CCC(O)=O)=O	0.053¡À0.041
3/4n	CC(N[C@@](C)(C(N[C@H](C(N[C@H]1C(C)CC)=O)CCCCN)=O)CCC/C=C\CCC[C@@](C)(C(N[C@H](C(N[C@H](C(N[C@H](C(N[C@H](C(N[C@H](C(N[C@H](C(N[C@@](CCC/C=C\CCC[C@@](C)(C(N[C@H](C(N[C@H](C(N[C@H](C(N[C@H](C(N[C@H](C(N)=O)C(C)C)=O)CC(N)=O)=O)CC2=CNC=N2)=O)CC(C)C)=O)CC(C)C)=O)NC3=O)(C(N[C@H](C(N[C@H](C(N[C@H]3CC(O)=O)=O)CO)=O)CCCCN)=O)C)=O)C(C)CC)=O)CC4=CC=CC=C4)=O)C)=O)CC(C)C)=O)CO)=O)CCC(N)=O)=O)NC1=O)=O	2.61¡À1.79
3/4o	CC(N[C@@](C)(C(N[C@H](C(N[C@H]1C(C)CC)=O)CCCCN)=O)CCC/C=C\CCC[C@@](C)(C(N[C@H](C(N[C@H](C(N[C@H](C(N[C@@](CCC/C=C\CCC[C@@](C)(C(N[C@H](C(N[C@H](C(N[C@H](C(N[C@H](C(N[C@H](C(N[C@H](C(N[C@H](C(N[C@H](C(N)=O)C(C)C)=O)CC(N)=O)=O)CC2=CNC=N2)=O)CC(C)C)=O)CC(C)C)=O)CCC(O)=O)=O)CC(O)=O)=O)CO)=O)NC3=O)(C(N[C@H](C(N[C@H](C(N[C@H]3CCCNC(N)=N)=O)C(C)CC)=O)CC4=CC=CC=C4)=O)C)=O)CC(C)C)=O)CO)=O)CCC(N)=O)=O)NC1=…	66.50¡À47.38
3/4p	CC(N[C@H](C(N[C@@](C)(C(N[C@H](C(N[C@H]1CC(N)=O)=O)C(C)CC)=O)CCC/C=C\CCC[C@@](C)(C(N[C@H](C(N[C@@](CCC/C=C\CCC[C@@](C)(C(N[C@H](C(N[C@H](C(N[C@H](C(N[C@H](C(N[C@H](C(N[C@H](C(N[C@H](C(N[C@H](C(N[C@H](C(N)=O)C(C)C)=O)CC(N)=O)=O)CC2=CNC=N2)=O)CC(C)C)=O)CC(C)C)=O)CCC(O)=O)=O)CC(O)=O)=O)CO)=O)CCCCN)=O)NC3=O)(C(N[C@H](C(N[C@H](C(N[C@H]3C(C)CC)=O)CC4=CC=CC=C4)=O)C)=O)C)=O)CO)=O)NC1=O)=O)CCC(O)=O)=O	1.88
3/4q	CC(N[C@@](C)(C(N[C@H](C(N[C@H]1C(C)CC)=O)CCCCN)=O)CCC/C=C\CCC[C@@](C)(C(N[C@H](C(N[C@H](C(N[C@@](CCC/C=C\CCC[C@@](C)(C(N[C@H](C(N[C@H](C(N[C@H](C(N[C@H](C(N[C@H](C(N[C@H](C(N[C@H](C(N[C@H](C(N[C@H](C(N)=O)C(C)C)=O)CC(N)=O)=O)CC2=CNC=N2)=O)CC(C)C)=O)CC(C)C)=O)CCC(O)=O)=O)CC(O)=O)=O)CO)=O)CCCCN)=O)NC3=O)(C(N[C@H](C(N[C@H](C(N[C@H]3C(C)CC)=O)CC4=CC=CC=C4)=O)C)=O)C)=O)CO)=O)CCC(N)=O)=O)NC1=O)=O	2.42
3/3a	CC(N[C@H](C(N[C@@](C)(C(N[C@H](C(N[C@H]1CC(N)=O)=O)C(C)CC)=O)CCC/C=C\CCC[C@@](C)(C(N[C@H](C(N[C@H](C(N[C@H](C(N[C@H](C(N[C@H](C(N[C@H](C(N[C@H](C(N[C@H](C(N[C@H](C(N[C@H](C(N[C@@](C)(C(N[C@H](C(N[C@H]2CC3=CNC=N3)=O)CC(C)C)=O)CCC/C=C\CCC[C@@](C)(C(N[C@H](C(N)=O)C(C)C)=O)NC2=O)=O)CCC(O)=O)=O)CC(O)=O)=O)CO)=O)CCCCN)=O)CCCNC(N)=N)=O)C(C)CC)=O)CC4=CC=CC=C4)=O)C)=O)CC(C)C)=O)CO)=O)NC1=O)=O)CCC(O)=O)=O	15
3/3b	CC(N[C@H](C(N[C@@](C)(C(N[C@H](C(N[C@H]1CC(N)=O)=O)C(C)CC)=O)CCC/C=C\CCC[C@@](C)(C(N[C@H](C(N[C@H](C(N[C@H](C(N[C@H](C(N[C@H](C(N[C@H](C(N[C@H](C(N[C@H](C(N[C@H](C(N[C@@](C)(C(N[C@H](C(N[C@H]2CC(C)C)=O)CC(C)C)=O)CCC/C=C\CCC[C@@](C)(C(N[C@H](C(N[C@H](C(N)=O)C(C)C)=O)CC(N)=O)=O)NC2=O)=O)CC(O)=O)=O)CO)=O)CCCCN)=O)CCCNC(N)=N)=O)C(C)CC)=O)CC3=CC=CC=C3)=O)C)=O)CC(C)C)=O)CO)=O)NC1=O)=O)CCC(O)=O)=O	>33.0
3/3c	CC(N[C@H](C(N[C@@](C)(C(N[C@H](C(N[C@H]1CC(N)=O)=O)C(C)CC)=O)CCC/C=C\CCC[C@@](C)(C(N[C@H](C(N[C@H](C(N[C@H](C(N[C@H](C(N[C@H](C(N[C@H](C(N[C@@](C)(C(N[C@H](C(N[C@H]2CC(O)=O)=O)CO)=O)CCC/C=C\CCC[C@@](C)(C(N[C@H](C(N[C@H](C(N[C@H](C(N[C@H](C(N[C@H](C(N)=O)C(C)C)=O)CC(N)=O)=O)CC3=CNC=N3)=O)CC(C)C)=O)CC(C)C)=O)NC2=O)=O)CCCNC(N)=N)=O)C(C)CC)=O)CC4=CC=CC=C4)=O)C)=O)CC(C)C)=O)CO)=O)NC1=O)=O)CCC(O)=O)=O	0.86¡À0.74
3/3d	CC(N[C@H](C(N[C@@](C)(C(N[C@H](C(N[C@H]1CC(N)=O)=O)C(C)CC)=O)CCC/C=C\CCC[C@@](C)(C(N[C@H](C(N[C@H](C(N[C@H](C(N[C@H](C(N[C@H](C(N[C@@](C)(C(N[C@H](C(N[C@H]2CO)=O)CCCCN)=O)CCC/C=C\CCC[C@@](C)(C(N[C@H](C(N[C@H](C(N[C@H](C(N[C@H](C(N[C@H](C(N[C@H](C(N)=O)C(C)C)=O)CC(N)=O)=O)CC3=CNC=N3)=O)CC(C)C)=O)CC(C)C)=O)CCC(O)=O)=O)NC2=O)=O)C(C)CC)=O)CC4=CC=CC=C4)=O)C)=O)CC(C)C)=O)CO)=O)NC1=O)=O)CCC(O)=O)=O	1.71¡À2.65
3/3e	CC(N[C@H](C(N[C@@](C)(C(N[C@H](C(N[C@H]1CC(N)=O)=O)C(C)CC)=O)CCC/C=C\CCC[C@@](C)(C(N[C@H](C(N[C@H](C(N[C@H](C(N[C@@](C)(C(N[C@H](C(N[C@H]2CCCNC(N)=N)=O)C(C)CC)=O)CCC/C=C/CCC[C@@](C)(C(N[C@H](C(N[C@H](C(N[C@H](C(N[C@H](C(N[C@H](C(N[C@H](C(N[C@H](C(N[C@H](C(N)=O)C(C)C)=O)CC(N)=O)=O)CC3=CNC=N3)=O)CC(C)C)=O)CC(C)C)=O)CCC(O)=O)=O)CC(O)=O)=O)CO)=O)NC2=O)=O)C)=O)CC(C)C)=O)CO)=O)NC1=O)=O)CCC(O)=O)=O	> 33.0
3/3f	CC(N[C@H](C(N[C@@](C)(C(N[C@H](C(N[C@H]1CC(N)=O)=O)C(C)CC)=O)CCC/C=C\CCC[C@@](C)(C(N[C@H](C(N[C@H](C(N[C@@](C)(C(N[C@H](C(N[C@H]2C(C)CC)=O)CC3=CC=CC=C3)=O)CCC/C=C\CCC[C@@](C)(C(N[C@H](C(N[C@H](C(N[C@H](C(N[C@H](C(N[C@H](C(N[C@H](C(N[C@H](C(N[C@H](C(N[C@H](C(N)=O)C(C)C)=O)CC(N)=O)=O)CC4=CNC=N4)=O)CC(C)C)=O)CC(C)C)=O)CCC(O)=O)=O)CC(O)=O)=O)CO)=O)CCCCN)=O)NC2=O)=O)CC(C)C)=O)CO)=O)NC1=O)=O)CCC(O)=O)=O	> 33.0
